# Supplementary material for: Evaluation of a Diet Quality Index Based on the Probability of Adequate Nutrient Intake (PANDiet) Using National French and US Dietary Surveys
Source: PLoS One. 2012 Aug 3;7(8):e42155. doi: 10.1371/journal.pone.0042155 (PMC3411671; doi:10.1371/journal.pone.0042155)
Supplement: Table S1 — Spearman correlations between PANDiet items scores among French sample (n = 1330). ENNS 2006–2007. (XLS) [file pone.0042155.s001.xls]

## Sheet: Table S1
	Table S1 Spearman correlations between PANDiet items scores among French sample (n=1330). ENNS 2006-2007.
			Moderation sub-score						Adequacy sub-score
			Protein	Total Carbohydrate	Total Fat	SFA	Cholesterol	Sodium	Protein	Total Carbohydrate	Total Fat	PUFA	Fibre	Vitamin A	Thiamin	Riboflavin	Niacin	Vitamin B-6	Folate	Vitamin B-12	Vitamin C	Vitamin D	Vitamin E	Calcium	Magnesium	Zinc	Phosphorus	Potassium	Iron
	Moderation sub-score	Protein	1
		Total Carbohydrate	0.03	1
		Total Fat	0.06	-0.44	1
		SFA	0.04	-0.46	0.64	1
		Cholesterol	0.27	-0.27	0.32	0.41	1
		Sodium	0.16	-0.16	0.07	0.13	0.33	1
	Adequacy sub-score	Protein	0.09	0.25	0.04	-0.04	-0.23	-0.36	1
		Total Carbohydrate	0.12	-0.62	0.84	0.57	0.34	0.1	-0.11	1
		Total Fat	-0.04	0.71	-0.67	-0.65	-0.33	-0.14	0.05	-0.7	1
		PUFA	0.01	0.22	-0.39	0.09	-0.01	-0.03	0.01	-0.38	0.31	1
		Fibre	-0.04	-0.09	0.24	0.27	-0.04	-0.4	0.17	0.24	-0.15	0.03	1
		Vitamin A	0.02	0.18	-0.14	-0.23	-0.22	-0.23	0.17	-0.14	0.22	0.05	0.25	1
		Thiamin	-0.16	0.07	0.03	-0.03	-0.23	-0.37	0.32	0.01	0.03	0.01	0.33	0.19	1
		Riboflavin	-0.17	0.2	-0.02	-0.16	-0.41	-0.39	0.43	-0.09	0.11	-0.04	0.23	0.23	0.55	1
		Niacin	-0.09	0.14	0.03	0.06	-0.19	-0.31	0.47	-0.09	0.04	0.1	0.25	0.16	0.51	0.4	1
		Vitamin B-6	-0.19	0.06	0.07	0.12	-0.25	-0.38	0.38	-0.03	-0.02	0.08	0.49	0.2	0.63	0.52	0.64	1
		Folate	-0.05	0.06	0.1	0.09	-0.21	-0.42	0.26	0.06	0.01	0.01	0.66	0.45	0.45	0.45	0.3	0.56	1
		Vitamin B-12	-0.09	0.25	-0.12	-0.16	-0.37	-0.26	0.47	-0.21	0.14	0.02	0.07	0.13	0.27	0.48	0.33	0.33	0.19	1
		Vitamin C	0.02	-0.06	0.16	0.23	0.06	-0.14	0.11	0.14	-0.09	-0.01	0.44	0.23	0.27	0.15	0.18	0.34	0.59	0.01	1
		Vitamin D	-0.19	0.09	-0.12	-0.16	-0.42	-0.17	0.11	-0.13	0.13	0.02	0.07	0.14	0.15	0.2	0.12	0.16	0.13	0.22	0.02	1
		Vitamin E	-0.08	0.13	-0.21	0.13	-0.19	-0.3	0.18	-0.15	0.21	0.59	0.45	0.25	0.24	0.25	0.22	0.37	0.42	0.17	0.3	0.15	1
		Calcium	-0.17	0.14	-0.03	-0.19	-0.23	-0.39	0.28	-0.06	0.1	-0.11	0.21	0.18	0.33	0.58	0.14	0.25	0.32	0.36	0.13	0.29	0.19	1
		Magnesium	-0.4	-0.01	0.08	0.1	-0.06	-0.21	0.38	0.07	-0.03	-0.01	0.35	0.14	0.29	0.3	0.34	0.37	0.35	0.14	0.27	0.16	0.26	0.32	1
		Zinc	-0.26	0.23	-0.14	-0.21	-0.43	-0.52	0.5	-0.24	0.17	-0.01	0.24	0.13	0.44	0.58	0.45	0.5	0.31	0.51	0.07	0.14	0.23	0.5	0.26	1
		Phosphorus	0.05	0.21	0.03	-0.07	-0.34	-0.47	0.67	-0.08	0.08	-0.02	0.33	0.2	0.44	0.6	0.44	0.47	0.39	0.47	0.18	0.16	0.28	0.51	0.26	0.58	1
		Potassium	-0.17	0.04	0.16	0.16	-0.25	-0.42	0.34	0.1	-0.07	0.03	0.64	0.25	0.49	0.56	0.48	0.7	0.62	0.3	0.48	0.17	0.45	0.42	0.48	0.47	0.54	1
		Iron	-0.08	0.05	0.02	0.04	-0.24	-0.28	0.15	-0.01	0.02	0.05	0.4	0.02	0.16	0.26	0.15	0.33	0.3	0.17	0.14	0.01	0.28	0.08	0.14	0.21	0.31	0.45	1
