# Supplementary material for: Evaluation of a Diet Quality Index Based on the Probability of Adequate Nutrient Intake (PANDiet) Using National French and US Dietary Surveys
Source: PLoS One. 2012 Aug 3;7(8):e42155. doi: 10.1371/journal.pone.0042155 (PMC3411671; doi:10.1371/journal.pone.0042155)
Supplement: Table S3 — Spearman correlations between PANDiet items scores among US sample (n = 2391). NHANES 2007–2008. (XLS) [file pone.0042155.s003.xls]

## Sheet: Table S2
	Table S3. Spearman correlations between PANDiet items scores among US sample (n=2391). NHANES 2007-2008.
			Moderation sub-score					Adequacy sub-score
			Total Carbohydrate	Total Fat	SFA	Cholesterol	Sodium	Protein	Total Carbohydrate	Total Fat	PUFA	Fibre	Vitamin A	Thiamin	Riboflavin	Niacin	Vitamin B-6	Folate	Vitamin B-12	Vitamin C	Vitamin D	Vitamin E	Calcium	Magnesium	Zinc	Phosphorus	Potassium	Iron
	Moderation sub-score	Total Carbohydrate	1
		Total Fat	-0.46	1
		SFA	-0.45	0.66	1
		Cholesterol	-0.27	0.31	0.32	1
		Sodium	-0.22	0.19	0.2	0.35	1
	Adequacy sub-score	Protein	0.25	-0.06	-0.1	-0.27	-0.47	1
		Total Carbohydrate	-0.13	0.68	0.49	0.38	0.16	-0.12	1
		Total Fat	0.67	-0.39	-0.46	-0.23	-0.2	0.12	-0.12	1
		PUFA	0.34	-0.49	-0.09	-0.14	-0.17	0.07	-0.29	0.39	1
		Fibre	-0.14	0.23	0.32	0.24	0.14	0.03	0.19	-0.16	0.01	1
		Vitamin A	0.04	0.02	-0.11	-0.14	-0.17	0.24	0.03	0.04	0.05	0.23	1
		Thiamin	0.07	0.05	-0.01	-0.12	-0.48	0.41	0.08	0.07	0.07	0.12	0.35	1
		Riboflavin	0.15	-0.09	-0.18	-0.2	-0.36	0.43	-0.04	0.13	0.07	0.05	0.41	0.58	1
		Niacin	0.14	-0.02	-0.01	-0.13	-0.46	0.54	-0.03	0.08	0.1	-0.01	0.22	0.56	0.47	1
		Vitamin B-6	0.04	0.05	0.05	-0.21	-0.43	0.48	-0.04	0.01	0.03	0.14	0.35	0.51	0.42	0.64	1
		Folate	0.01	0.1	0.08	-0.08	-0.4	0.32	0.14	0.02	0.05	0.14	0.34	0.72	0.47	0.48	0.51	1
		Vitamin B-12	0.18	-0.12	-0.26	-0.23	-0.31	0.4	-0.12	0.14	0.01	-0.09	0.32	0.37	0.51	0.36	0.42	0.32	1
		Vitamin C	-0.13	0.22	0.24	-0.02	-0.06	0.13	0.19	-0.1	-0.01	0.33	0.32	0.2	0.12	0.11	0.29	0.21	0.04	1
		Vitamin D	0.02	0.08	-0.05	-0.2	-0.15	0.26	-0.03	-0.04	-0.07	0.05	0.5	0.27	0.3	0.17	0.3	0.24	0.4	0.18	1
		Vitamin E	0.14	-0.24	-0.03	-0.21	-0.33	0.22	-0.17	0.12	0.34	0.14	0.31	0.23	0.16	0.2	0.33	0.29	0.14	0.21	0.16	1
		Calcium	0.07	-0.01	-0.22	-0.2	-0.37	0.37	0.02	0.08	-0.08	-0.01	0.45	0.36	0.37	0.23	0.39	0.38	0.4	0.21	0.5	0.27	1
		Magnesium	0.04	0.03	0.08	-0.11	-0.3	0.4	-0.01	0.01	0.1	0.42	0.48	0.41	0.37	0.32	0.5	0.41	0.21	0.33	0.35	0.47	0.5	1
		Zinc	0.19	-0.13	-0.21	-0.22	-0.46	0.57	-0.14	0.13	0.03	0.08	0.37	0.47	0.48	0.46	0.51	0.41	0.52	0.14	0.28	0.29	0.47	0.53	1
		Phosphorus	0.18	-0.06	-0.11	-0.2	-0.48	0.64	-0.01	0.13	0.07	0.06	0.31	0.49	0.61	0.48	0.47	0.39	0.45	0.17	0.25	0.19	0.39	0.4	0.53	1
		Potassium	0.04	0.04	0.05	-0.29	-0.34	0.29	-0.06	0.02	0.02	0.26	0.34	0.31	0.23	0.24	0.47	0.32	0.21	0.35	0.39	0.47	0.42	0.66	0.35	0.22	1
		Iron	0.06	-0.02	0.01	-0.19	-0.24	0.15	-0.01	0.04	0.02	0.12	0.18	0.25	0.18	0.17	0.23	0.28	0.22	0.09	0.21	0.23	0.13	0.17	0.15	0.19	0.31	1
